# Supplementary material for: Chloroplast Genome Evolution in Pleurothallidinae (Orchidaceae): Lineage-Specific Selection, Codon Usage Patterns, and Phylogenetic Implications
Source: Genes (Basel). 2026 Feb 7;17(2):199. doi: 10.3390/genes17020199 (PMC12941346; doi:10.3390/genes17020199)
Supplement: Supplementary file 1 [file genes-17-00199-s001.zip]

Archive with 4 entries (4 files):
- Figure S1.png
- Table S1.xls
- Table S2.xls
- Table S3.xls
