# Supplementary material for: Chloroplast Genome Evolution in Pleurothallidinae (Orchidaceae): Lineage-Specific Selection, Codon Usage Patterns, and Phylogenetic Implications
Source: Genes (Basel). 2026 Feb 7;17(2):199. doi: 10.3390/genes17020199 (PMC12941346; doi:10.3390/genes17020199)
Supplement: Supplementary file 1 [file genes-17-00199-s001.zip › Table S1.xls]

## Sheet: Sheet1
Table S1.ENC-plot values for all protein-coding genes.
Genes	GC3	ENC
accD	0.25	40.59
atpA	0.25	40.59
atpB	0.321	46.05
atpE	0.275	35.05
atpF	0.281	36.74
atpH	0.208	31.74
atpI	0.255	39.11
ccsA	0.255	39.11
cemA	0.316	37.94
infA	0.236	32.65
matK	0.265	40.15
ndhA	0.201	37.43
ndhB	0.325	44.02
ndhC	0.307	35.08
ndhD	0.28	42.96
ndhE	0.294	38.11
ndhF	0.246	42.48
ndhG	0.245	37.48
ndhH	0.271	42.12
ndhI	0.216	38.82
ndhJ	0.303	41.12
ndhK	0.299	43.59
pafI	0.253	39.73
pafII	0.336	42.4
petA	0.256	41.29
petB	0.296	39.59
petD	0.271	35.27
petG	0.188	29.32
petL	0.195	23.55
petN	0.254	28.06
psaA	0.32	45.28
psbB	0.314	43.68
psbC	0.33	41.24
psbD	0.303	38.93
psbE	0.287	34.66
psbF	0.329	31.78
psbH	0.211	30.27
psbI	0.334	26.43
psbJ	0.355	31.34
psbK	0.363	27.37
psbL	0.286	28.22
psbM	0.348	27.9
psbT	0.166	26.54
psbZ	0.231	30.64
rbcL	0.294	43.98
rpl2	0.337	44.32
rpl14	0.27	36.9
rpl16	0.258	36.1
rpl20	0.269	38.95
rpl22	0.192	37.06
rpl23	0.311	37.47
rpl32	0.191	28.97
rpl33	0.286	28.6
rpl36	0.27	25.78
rpoA	0.263	42.27
rpoB	0.273	44.98
rpoC1	0.292	44.99
rpoC2	0.265	45.37
rps2	0.277	40.37
rps3	0.236	37.71
rps4	0.296	43.55
rps7	0.244	38.77
rps8	0.189	34.14
rps11	0.227	35.51
rps12	0.253	35.51
rps14	0.285	33.85
rps15	0.229	34.41
rps16	0.175	32.55
rps18	0.254	30.56
rps19	0.324	34.76
ycf1	0.28	46.26
ycf2	0.376	50.28
