# Supplementary material for: Chloroplast Genome Evolution in Pleurothallidinae (Orchidaceae): Lineage-Specific Selection, Codon Usage Patterns, and Phylogenetic Implications
Source: Genes (Basel). 2026 Feb 7;17(2):199. doi: 10.3390/genes17020199 (PMC12941346; doi:10.3390/genes17020199)
Supplement: Supplementary file 1 [file genes-17-00199-s001.zip › Table S2.xls]

## Sheet: The pi value of IGS
IGS_ID	PI_Value
rps16_2-rps16_1	0.03155
psbK-psbI	0.05105
atpH-atpI	0.04111
atpI-rps2	0.05595
rps2-rpoC2	0.03347
rpoC2-rpoC1_2	0.04622
rpoC1_2-rpoC1_1	0.02232
rpoC1_1-rpoB	0
petN-psbM	0.05415
rps14-psaB	0.01613
psaB-psaA	0.00727
atpB-rbcL	0.04193
rbcL-accD	0.04783
accD-psaI	0.04427
cemA-petA	0.03183
petA-psbJ	0.03731
psbJ-psbL	0.02099
psbL-psbF	0.02361
psbF-psbE	0
psbE-petL	0.03089
petL-petG	0.03997
psaJ-rpl33	0.04502
rpl33-rps18	0.04364
rps18-rpl20	0.03791
rpl20-rps12_1	0.0204
psbB-psbT	0.07751
psbH-petB_1	0.03916
petB_1-petB_2	0.02039
petB_2-petD_1	0.04091
petD_1-petD_2	0.02737
petD_2-rpoA	0.05573
rpoA-rps11	0.0567
rps11-rpl36	0.03547
rpl36-infA	0.05443
infA-rps8	0.03769
rps8-rpl14	0.03778
rpl14-rpl16_2	0.04221
rpl16_2-rpl16_1	0.03558
rpl16_1-rps3	0.07176
rps3-rpl22	0.06264
rpl22-rps19	0.02884
rpl2_2-rpl2_1	0.00363
rpl2_1-rpl23	0
rps7-rps12_3	0
rps12_3-rps12_2	0.00409
ccsA-ndhD	0.05549
ndhD-psaC	0.01913
ndhH-rps15	0.05804

## Sheet: The pi value of gene
Table S2. Nucleotide diversity (π) values for coding genes and intergenic spacers among 25 Pleurothallidinae species.
gene_ID	PI_Value
rps12	0
psbA	0.00964
matK	0.02617
rps16	0.01142
psbK	0.01457
psbI	0.00348
atpA	0.01103
atpF	0.00925
atpH	0.00564
atpI	0.00689
rps2	0.01329
rpoC2	0.01668
rpoC1	0.01074
rpoB	0.00904
petN	0.00521
psbM	0.00565
psbD	0.00513
psbC	0.00863
psbZ	0.0088
rps14	0.00831
psaB	0.0067
psaA	0.00592
rps4	0.01062
ndhK	0
atpE	0.00821
atpB	0.00862
rbcL	0.00702
accD	0.026
psaI	0.01327
cemA	0.01811
petA	0.00901
psbJ	0.00496
psbL	0.00376
psbF	0.00517
psbE	0.00376
petL	0.0025
petG	0.00541
psaJ	0.01699
rpl33	0.00846
rps18	0.00847
rpl20	0.0169
psbB	0.00963
psbT	0.00471
psbH	0.01097
petB	0.00653
petD	0.01133
rpoA	0.01391
rps11	0.0182
rps8	0.01347
rpl14	0.01153
rpl16	0.01617
rps3	0.01368
rpl22	0.01878
rps19	0
rpl2	0.00305
rpl23	0.00269
ycf2	0.00601
ndhB	0.00373
rps7	0
ycf1	0.04186
rpl32	0.01123
ccsA	0.01996
ndhD	0
psaC	0.00482
ndhH	0.02532
rps15	0.02015
