# Supplementary material for: Chloroplast Genome Evolution in Pleurothallidinae (Orchidaceae): Lineage-Specific Selection, Codon Usage Patterns, and Phylogenetic Implications
Source: Genes (Basel). 2026 Feb 7;17(2):199. doi: 10.3390/genes17020199 (PMC12941346; doi:10.3390/genes17020199)
Supplement: Supplementary file 1 [file genes-17-00199-s001.zip › Table S3.xls]

## Sheet: Sheet1
Table S3. GenBank accession numbers for species of Agrostophyllinae, Bletiinae, Laeliinae, and Calypsoinae used in phylogenetic analysis.
Agrostophyllinae
Agrostophyllum callosum	MN990432
Bletiinae
Hexalectris warnockii	MH444822
Laeliinae
Epidendrum ibaguense	PV424006
Epidendrum diffusum	OR460023
Epidendrum porpax	OR460024
Epidendrum eburneum	OR460025
Epidendrum avicula	OR460026
Caularthron bicornutum	PQ279222
Myrmecophila thomsoniana	PQ279223
Cattleya liliputana	KP202881
Calypsoinae
Corallorhiza maculata	KM390015
Corallorhiza bulbosa	KM390013
Corallorhiza bentleyi	MG874035
Corallorhiza macrantha	KM390017
Corallorhiza mertensiana	KM390018
Corallorhiza odontorhiza	KM390021
Corallorhiza striata	MG874039
Corallorhiza wisteriana	KM390020
Corallorhiza cf. striata
Corallorhiza sinensis	MW191791
Corallorhiza trifida	MN990435
Cremastra appendiculata	MH356724
Cremastra unguiculata	MN200381
Cremastra aphylla	MW683324
Changnienia amoena	MN990431
Oreorchis patens	MN200369
Oreorchis foliosa	MN990440
Oreorchis angustata	MN990443
Tipularia szechuanica	MN990442
Tipularia josephi	MN990437
Tipularia japonica	ON969396
Danxiaorchis yangii	OQ540481
Yoania amagiensis	MZ959045
Calypso bulbosa	MN990433
